# Supplementary material for: Several One-Domain Zinc Finger µ-Proteins of Haloferax Volcanii Are Important for Stress Adaptation, Biofilm Formation, and Swarming
Source: Genes (Basel). 2019 May 10;10(5):361. doi: 10.3390/genes10050361 (PMC6562870; doi:10.3390/genes10050361)
Supplement: Supplementary file 1 [file genes-10-00361-s001.zip]

Archive with 3 entries (3 files):
- Supplementary_Figures.docx
- Supplementary_Table_S1.xlsx
- Supplementary_Table_S2.xlsx
