# Supplementary material for: Several One-Domain Zinc Finger µ-Proteins of Haloferax Volcanii Are Important for Stress Adaptation, Biofilm Formation, and Swarming
Source: Genes (Basel). 2019 May 10;10(5):361. doi: 10.3390/genes10050361 (PMC6562870; doi:10.3390/genes10050361)
Supplement: Supplementary file 1 [file genes-10-00361-s001.zip › Supplementary_Table_S1.xlsx]

## Sheet: Tabelle1
	Bezeichnung	Sequenz
1	HVO_0197_A_P1	TCCTCCGCGAGATGGGCGTGG
	HVO_0197_A_P2	CTTCAGTGGTCATGCTGGCATTGTTGCGGTCCGGC
	HVO_0197_A_P3	ACCGCAACAATGCCAGCATGACCACTGAAGCGACAAAAGAC
	HVO_0197_A_P4	AGGTAGTCCGCGACCGCCTG
2	HVO_0325_P1	CGTAGTAGGCGTCGGAGACGTG
	HVO_0325_P2	ACGGCGTCCTCAGAGCATGGGTGGGTGGTGAGAGCG
	HVO_0325_P3	CACCACCCACCCATGCTCTGAGGACGCCGTTCGGTCG
	HVO_0325_P4	GCGTGGCCAACTCGTCGTACCC
3	HVO_0416_P1	ACCTCGCCGTCGAGGACGTG
	HVO_0416_P2	CTCCGGCACCCAACTGGGTGCTGAGGCCATAC
	HVO_0416_P3	CTCAGCACCCAGTTGGGTGCCGGAGGCCTGACG
	HVO_0416_P4	CGAACTCGACGCCGTAGTCC
4	HVO_0649_P1	CGGCGGCGCGTAAATGTCAC
	HVO_0649_P2	CCCGCCGCACTACTTCGTCCTTCCAATTGACATACGGTACCATACATTACTATC
	HVO_0649_P3	TCAATTGGAAGGACGAAGTAGTGCGGCGGGCAGTTG
	HVO_0649_P4	CCAGACGACCGCGTACGTCC
5	HVO_0758_P1	CCGACGCGGTCGGGAAAC
	HVO_0758_P2	TCGCGGTTATCTGAGCCGCGTTGTCTTCATACGCTCC
	HVO_0758_P3	ATGAAGACAACGCGGCTCAGATAACCGCGAGTCGACCG
	HVO_0758_P4	ACCCGACCACGACGCCTAC
6	HVO_1118_P1	GGCGGCATCGGCTGTCCCTG
	HVO_1118_P2	TCGGCGTCACGCTGACATCGTTGCTCACCGGCTAGTGG
	HVO_1118_P3	CGGTGAGCAACGATGTCAGCGTGACGCCGACGCC
	HVO_1118_P4	TATCGCGCTGCTTGCGGGCTG
7	HVO_1359_P1	CTGGCCCCGTAGCCCGAACC
	HVO_1359_P2	GAGTGTCGCTCACGCCATACGGTGGTCGTGGCAGTAGC
	HVO_1359_P3	CACGACCACCGTATGGCGTGAGCGACACTCGCGC
	HVO_1359_P4	AGCGAGCGACCGAGGAGAGTTAG
8	HVO_1677_P1	CGCTCGACGAGCTGGAGAAG
	HVO_1677_P2	CTCGAACTGCTTGAGCGCTTCAACCATACCCGGTATATGC
	HVO_1677_P3	GGTATGGTTGAAGCGCTCAAGCAGTTCGAGTAGCGAGAG
	HVO_1677_P4	TACTGCCGCGCATGGACTAC
9	HVO_2142_P1	GCTCTTGTCGTGCGGTTCGG
	HVO_2142_P2	GTCGCCGCCGACGAAGTGGGTGGTATTCGTGTGGTCTG
	HVO_2142_P3	ACGAATACCACCCACTTCGTCGGCGGCGACTGAAC
	HVO_2142_P4	CGTTGTGCGGCATGGTGTTCTC
10	HVO_2400_P1	CCGCCGTCTCGGGTATCTCG
	HVO_2400_P2	GGATGTAACCGTAGTCATGGGGTCGAATCCGTGGTAGTC
	HVO_2400_P3	GGATTCGACCCCATGACTACGGTTACATCCACATCACGGAC
	HVO_2400_P4	CGGCAAGGTCCACGGCTTCG
11	HVO_2523_P1	ACCACCACCACCACCAGAGC
	HVO_2523_P2	CGTGTCGCTGCAATCCATACGAGGTTTCGTAGGACGC
	HVO_2523_P3	ACGAAACCTCGTATGGATTGCAGCGACACGTTCTGG
	HVO_2523_P4	CGACTCCATCGCGTCGATGAAG
12	HVO_2805_A_P1	GCCGGATACCGAATCCCGCC
	HVO_2805_A_P2	TCAGTGATTTCTACATTCCGGCATGGTATCTAGTATCCTCC
	HVO_2805_A_P3	ATGCCGGAATGTAGAAATCACTGACTCGCTGGGCC
	HVO_2805_A_P4	GTGGTAGAGCACACCGGCACAGG
13	HVO_2901_P1	TCTTCGCCGAGCGGTTCGTC
	HVO_2901_P2	CTGCCGTCAGAGGCGCAGTCCGGCCATACTGGTATAATCGTC
	HVO_2901_P3	AGTATGGCCGGACTGCGCCTCTGACGGCAGACTGAATC
	HVO_2901_P4	TCGGTCTGAATCTCGCCTTCCTG
14	HVO_A0089_P1	TGGGACGACACCCTAGAAGCACTC
	HVO_A0089_P2	ACGGTTACTCATGGCCAATTGCCTGTGCGTATGGATTCTCGAACTC
	HVO_A0089_P3	GAGAATCCATACGCACAGGCAATTGGCCATGAGTAACCGTCTAGACCAAC
	HVO_A0089_P4	CGATGGCACCGCCGATGACG
15	HVO_A0254_A_P1	TCCTCTGCCAGGATGCGCTTC
	HVO_A0254_A_P2	AGTTCGTCACTCTGGCGTCATGGGGGATTCTGGAGACG
	HVO_A0254_A_P3	GAATCCCCCATGACGCCAGAGTGACGAACTGGTGGTACTTG
	HVO_A0254_A_P4	ACCCTCTCGCCACTGCCAGTAG
16	HVO_A0556_P1	GCTGGACCGCCTCGAATCCG
	HVO_A0556_P2	GCCTTACCAGAGTTGTGCGGATTCGGCCATACACGAC
	HVO_A0556_P3	ATGGCCGAATCCGCACAACTCTGGTAAGGCCTCGAACG
	HVO_A0556_P4	CCGAGTCGGAGCGACCGAG
