# Supplementary material for: Several One-Domain Zinc Finger µ-Proteins of Haloferax Volcanii Are Important for Stress Adaptation, Biofilm Formation, and Swarming
Source: Genes (Basel). 2019 May 10;10(5):361. doi: 10.3390/genes10050361 (PMC6562870; doi:10.3390/genes10050361)
Supplement: Supplementary file 1 [file genes-10-00361-s001.zip › Supplementary_Table_S2.xlsx]

## Sheet: Tabelle1
No.	Gene	Number of	Molecular	Isoelectric	Transcript	Annotation	Distance	Annotation	Distance	Number of	Sequence	Replicon	Deleted region
	designation	amino acids	Weight	Point	level	upstream gene	upstream gene	downstream gene	downstream gene	cysteins
1)	HVO_0197_A	49	5.21	8.5	15715	LarB family	147	UPF0213	94	4	MPVCDHCGSHVSERFARVFADKNGQVLACPNCSANAGIAEVARQRARTA	chromosome	178201 - 178338
2)	HVO_0325	50	5.33	4.8	1836	Arg-tRNA ligase	212	riboflavin kinase	459	4	MSQCNHCDAFVSNNFVRVFGDEDGNVYACPSCSANAGISQVSSERRASSL	chromosome	295416 - 295559
3)	HVO_0416	58	6.37	4.4	22296	helicase uvrD	158	carboxypeptidase	91	4	MASAPSDDLFDQFLTDRGHETEPARWDRSYNKLQCPDCGALHDMGAATCSVCGWVPEA	chromosome	371268 - 371408
4)	HVO_0649	68	7.44	8.9	8602	DUF 2070	111	DUF3194	180	4	MSIGRTPRGTTALDRLRERYSDADLTCSKCGFTDDGGEWSAKTTGSSVFYRRVCPSCGAIETRTLSLK	chromosome	582840 - 583022
5)	HVO_0758	56	6.48	7.6	84413	oxidoreductase	45	major facilitator	121	4	MKTTRKGLRDGELEKDTYGRLTCSECGESLKKKNDPDEVFSVRICADCGREWKELR	chromosome	680754 - 680900
6)	HVO_1118	44	4.96	5.1	0	transcription regulator	94	halocyanin	33	4	MREFDVTCPECGERYRVNEPMMRTLRETGCVLCTAPLNDAAKSA	chromosome	1020542 - 1020664
7)	HVO_1359	68	7.99	9.2	116113	response regulator	94	TrmB	109	4	MSKSKSSPRNNEFVEECPSCESRTPHDVSIEIKTESRKRENRQFSREPYRVTRCTRCGNTQSQRMNDA	chromosome	1238931 - 1239128
8)	HVO_1677	59	6.91	5.3	109738	TFB	98	aIF2 beta	56	4	MVEAFVRLLCPECGKDWETNPTELPAHRDNYSCQSCGATRRTAEFMRTERDLQTLKQFE	chromosome	1535258 - 1535407
9)	HVO_2142	50	5.63	5.0	2790	nitrite reductase	169	DUF2249	140	4	MSSDHTNTTHSEWCPDCGSEMAFTGTQPAGLAQFFCEQCRYRRDRFVGGD	chromosome	2005437 - 2005541
10)	HVO_2400	58	6.60	4.4	214522	zinc ABC transporter	175	glycine cleavage syst.	22	4	MSDLEIERECPACGNDTFYLAASMEIHLGTKTKWHCTECDYGYIHITDDIETYAKAEA	chromosome	2268762 - 2268876
11)	HVO_2523	50	5.61	5.3	11988	Lrp	624	phytoene synthase	168	6	MDDDAGRNACAIESPKGRPCPFCGTSMDHRHCKYVCPEHGVVYDCSDTFW	chromosome	2389186 - 2389311
12)	HVO_2805_A	52	5.78	6.5	47618	conserved hypoth. Pr.	276	HTH domain pr.	12	4	MPECQNCGSFVTPAYARVFTPDGMENPRVCPNCEDMVRDGAQVRAARSPRNH	chromosome	2636929 - 2637063
13)	HVO_2901	54	5.97	5.2	223490	fumarate hydratase	235	Gln-tRNA amidotransf.	47	4	MAGLQQQRARGRDMLECRGCGAVFPEGRATNDGWTYVCPECEQVEGIGEGLRRL	chromosome	2738578 - 2738721
14)	HVO_A0089	59	6.87	4.5	1923	oxidoreductase	-6	gentisate dioxygenase	119	4	MAEFENPYAQANPFVRAHFDCLNCGGKLWEYAIQDRMVCEDCRELFDSSEIFDKSIGHE	pHV4	91591 - 91722
15)	HVO_A0254_A	50	5.41	3.8	1514	DUF234 domain pr.	149	conserved hypth. Pr.	211	4	MTSDSTALGRCPDCSEVIEAYQSLIEFEDGDGSTGVFAECYSCDEVVRPE	pHV4	256430 - 256567
16)	HVO_A0556	47	5.09	3.6	13165	DUF162 domain pr.	327	FeIII ABC transporter	60	4	MAESAHLLGTFDEEDCTYCDGDLVTGSYKDNDAIVCDDCGTPAVQLW	pHV4	559764 - 559880
